# Supplementary material for: Low-Cost Ni-W Catalysts Supported on Glucose/Carbon Nanotube Hybrid Carbons for Sustainable Ethylene Glycol Synthesis
Source: Molecules. 2024 Aug 22;29(16):3962. doi: 10.3390/molecules29163962 (PMC11357644; doi:10.3390/molecules29163962)
Supplement: Supplementary file 1 [file molecules-29-03962-s001.zip]

Archive with 1 entries (1 files):
- molecules-3163434-supplementary.pdf
